# Supplementary material for: Drug-Targeted Genomes: Mutability of Ion Channels and GPCRs
Source: Biomedicines. 2022 Mar 3;10(3):594. doi: 10.3390/biomedicines10030594 (PMC8945769; doi:10.3390/biomedicines10030594)
Supplement: Supplementary file 1 [file biomedicines-10-00594-s001.zip]

Archive with 1 entries (1 files):
- biomedicines-1605330-supplementary.pdf
